# Supplementary material for: pH-Sensitive TRPC5 Is Differentially Expressed in Various Common Skin Tumors
Source: Biology (Basel). 2025 Jul 7;14(7):823. doi: 10.3390/biology14070823 (PMC12292088; doi:10.3390/biology14070823)
Supplement: Supplementary file 1 [file biology-14-00823-s001.zip]

Archive with 1 entries (1 files):
- biology-3283759-supplementary.pdf
